# Supplementary material for: Correction: STAT3, MYC, and EBNA1 cooperate through a ZC3H18 transcriptional network to regulate survival and proliferation of EBV-positive lymphomas
Source: PLoS Pathog. 2025 Dec 5;21(12):e1013754. doi: 10.1371/journal.ppat.1013754 (PMC12680213; doi:10.1371/journal.ppat.1013754)
Supplement: S1 Data — (XLSX) [file ppat.1013754.s001.xlsx]

## Sheet: Fig. 1C
	EBV negative sample	EBV positive sample
Mean	1	6.3
SEM	0.8	1.5

## Sheet: Fig. 3A
LLL12B			DMSO	0.5uM	1uM
	Mean	0h	2.5	2.5	2.5
	Mean	24h	4.2	3.9	4.8
	Mean	48h	7.5	8.8	6.6
	Mean	72h	20.9	15.9	5.3
	Mean	96h	28.8	15	2.9
			DMSO	0.5uM	1uM
	SEM	0h	0	0	0
	SEM	24h	0.4	0.2	0.2
	SEM	48h	0.7	0.2	0.1
	SEM	72h	2.3	1.1	0.4
	SEM	96h	0.6	0.5	0.2

## Sheet: Fig. 3C
LLL12B		DMSO	0.5uM	1uM
	Mean	10.7	13.1	18.8
	SEM	0.2	0.3	0.3

## Sheet: Fig. 4A
	APTO253		DMSO	0.5uM
	Mean	0h	2	2
	Mean	24h	3	2
	Mean	48h	8.1	2.1
	Mean	72h	17.6	2
	Mean	96h	36.1	2.1
			DMSO	0.5uM
	SEM	0h	0	0
	SEM	24h	0.2	0.3
	SEM	48h	0.4	0.1
	SEM	72h	0.4	0.2
	SEM	96h	2.2	0.1

## Sheet: Fig. 4C
		DMSO	0.5uM
	Mean	3.3	11.2
	SEM	0.1	0.5

## Sheet: Fig. 5A
		DMSO	5uM	10uM
Mean	0h	2.5	2.5	2.5
Mean	24h	4.4	3.5	3.2
Mean	48h	9.8	7.9	5.6
Mean	72h	22.6	16.8	9.5
Mean	96h	33.8	21.7	9.5
		DMSO	5uM	10uM
SEM	0h	0	0	0
SEM	24h	0.5	0.2	0.1
SEM	48h	0.3	0.3	0.4
SEM	72h	1.3	1.6	0.5
SEM	96h	3	1.2	0.4

## Sheet: Fig. 5C
		DMSO	5uM	10uM
	Mean	11.5	13	18.3
	SEM	0.1	0.4	0.4

## Sheet: Fig. 6A
		DMSO	0.5uM
Mean	0h	2	2
Mean	24h	2	2.2
Mean	48h	3.7	0.33
Mean	72h	5.6	0.21
Mean	96h	9.8	0.13
		DMSO	0.5uM
SEM	0h	0	0
SEM	24h	0.05	0.02
SEM	48h	0.03	0.02
SEM	72h	0.15	0.02
SEM	96h	0.4	0.03

## Sheet: Fig. 6B
		DMSO	0.5uM
Mean	0h	2	2
Mean	24h	2.3	2.1
Mean	48h	4.1	0.73
Mean	72h	6.5	0.53
Mean	96h	10	0.2
		DMSO	0.5uM
SEM	0h	0	0
SEM	24h	0.2	0.1
SEM	48h	0.3	0.1
SEM	72h	0.3	0.1
SEM	96h	2.2	0.1

## Sheet: Fig. 6C
		DMSO	5uM
Mean	0h	2	2
Mean	24h	2.89	1.86
Mean	48h	4.27	2.08
Mean	72h	7.97	1.77
Mean	96h	15.34	0.82
		DMSO	5uM
SEM	0h	0	0
SEM	24h	0.07	0.05
SEM	48h	0.07	0.06
SEM	72h	0.1	0.07
SEM	96h	0.1	0.006

[truncated: 24 more sheets: Fig. 6D, Fig. 6E, Fig. 6F, Fig. 6G, Fig. 6H, Fig. 7D, Fig. 7E, Fig. 7F, Fig. 7G, Fig.7H, Fig. 7I, Fig. 8A, Fig. 8B, Fig. 8C, Fig. 9B, Fig. 9D, Fig. 9E, Fig. 9F, Fig. 9H, Fig. 9I …]
